# Supplementary material for: Comparing the Quality of Primary Care between Public and Private Providers in Urban China: A Standardized Patient Study
Source: Int J Environ Res Public Health. 2021 May 11;18(10):5060. doi: 10.3390/ijerph18105060 (PMC8151428; doi:10.3390/ijerph18105060)
Supplement: Supplementary file 1 [file ijerph-18-05060-s001.zip]

Archive with 1 entries (1 files):
- ijerph-1195351-supplementary.pdf
